# Supplementary material for: Low-THz Vibrations of Biological Membranes
Source: Membranes (Basel). 2023 Jan 21;13(2):139. doi: 10.3390/membranes13020139 (PMC9965665; doi:10.3390/membranes13020139)
Supplement: Supplementary file 1 [file membranes-13-00139-s001.zip]

Archive with 1 entries (1 files):
- membranes-2116721-supplementary.pdf
